# Supplementary material for: Identification of disease-related aberrantly spliced transcripts in myeloma and strategies to target these alterations by RNA-based therapeutics
Source: Blood Cancer J. 2023 Feb 3;13(1):23. doi: 10.1038/s41408-023-00791-0 (PMC9898564; doi:10.1038/s41408-023-00791-0)
Supplement: Supplementary file 6 — Supplementary Table1 [file 41408_2023_791_MOESM6_ESM.xlsx]

## Sheet: Sheet1
	Supplementary Table 1
	Intron 3
	Variant ID	Alleles	Class	Type of GVs
	rs1030014896	T/C	SNP	intron variant
	rs1295202002	C/T	SNP	intron variant
	rs2287777	G/C	SNP	intron variant
	rs774271874	A/G	SNP	intron variant
	rs1303189852	A/G	SNP	intron variant
	rs372361681	G/C/T	SNP	intron variant
	rs1359401318	A/G	SNP	intron variant
	rs768701385	A/G	SNP	intron variant
	rs1004620304	T/C	SNP	intron variant
	rs1459185677	T/C	SNP	intron variant
	rs776879767	A/T	SNP	intron variant
	rs1365860152	G/T	SNP	intron variant
	rs1229148531	T/A	SNP	intron variant
	rs373753736	A/G/T	SNP	intron variant
	rs373753736	A/G/T	SNP	intron variant
	rs768433654	T/-	deletion	intron variant
	rs762058216	T/G	SNP	intron variant
	rs561052191	T/G	SNP	intron variant
	rs1256927848	T/A	SNP	intron variant
	rs369485598	T/A	SNP	intron variant
	rs202024983	G/T	SNP	intron variant
	rs1235517851	A/G	SNP	splice region variant
	rs1202181775	C/T	SNP	splice region variant
	Exon 4
	Variant ID	Alleles	Class	Type of GVs	Amino acid AA	AA coordinate
	rs763372273	G/A	SNP	missense	E/K	77
	rs775479048	A/C	SNP	missense	E/A	77
	rs767059677	A/G	SNP	missense	Q/R	79
	rs148145643	A/G	SNP	missense	K/E	80
	rs376642365	A/G	SNP	missense	N/S	81
	rs1416831892	A/G	SNP	missense	D/G	82
	rs1427522828	A/G	SNP	missense	K/E	83
	rs754580127	A/T	SNP	missense	K/I	83
	COSM1065368	COSMIC	somatic	coding sequence		84
	rs767100503	T/C	SNP	synonymous	D	84
	rs1272296331	T/A	SNP	missense	L/M	85
	rs1304369005	G/T	SNP	missense	L/F	85
	rs963554865	G/C	SNP	missense	E/Q	89
	COSM5795529	COSMIC	somatic	coding sequence		89
	rs1467986838	A/C	SNP	missense	K/T	90
	rs1175449655	G/A	SNP	splice region-synonymous	E	91
